# Supplementary material for: Selective Detection of Nucleotides in Infant Formula Using an N-Rich Covalent Triazine Porous Polymer
Source: Nanomaterials (Basel). 2022 Jun 28;12(13):2213. doi: 10.3390/nano12132213 (PMC9268561; doi:10.3390/nano12132213)
Supplement: Supplementary file 1 [file nanomaterials-12-02213-s001.zip]

Archive with 1 entries (1 files):
- nanomaterials-1689532-supplementary.pdf
